# Supplementary material for: The Safety and Performance of a Novel Extracorporeal Membrane Oxygenation Device in a Long-Term Ovine Model
Source: Adv Respir Med. 2025 Sep 9;93(5):34. doi: 10.3390/arm93050034 (PMC12452530; doi:10.3390/arm93050034)
Supplement: Supplementary file 1 [file arm-93-00034-s001.zip]

Archive with 1 entries (1 files):
- arm-3791972-supplementary.pdf
